# Supplementary material for: Glycemic variability assessed by continuous glucose monitoring in hospitalized patients with community-acquired pneumonia
Source: BMC Pulm Med. 2022 Mar 9;22:83. doi: 10.1186/s12890-022-01874-7 (PMC8905566; doi:10.1186/s12890-022-01874-7)
Supplement: Supplementary file 1 — Additional file 1. Dataset supporting the findings of this study. [file 12890_2022_1874_MOESM1_ESM.xlsx]

## Sheet: Data CGM-CAP for BMC Pulmonary 
Name	Label		ID	CGM_CAP_ID	Length_at_hospital_hours	length_hospital_exact_days	Group	DM_status	DM_status_recoded	CS_status	CS_status_recoded	T2DM_x_CS	Gender	Age	Ethnic_Origin	Height	Weight	BMI	Charlson_comorb_index	CURB_65	EWS_score	FFM_percentage	Fat_percentage	TBW_percentage	ECW_ICW_ratio	Muskelmasse	Muskelmasse_percentage	BCM	Glykogen	Tørvægt	Fejlernærings_indeks	Overskydende_væske	Diabetes_yes_no	Diabetes_diagnosis_debut	HbA1C	Inclusion_time_hours	Inclusion_time_days	Defect_sensor_time	To_analyze	Cronic_Obstructive_Lung_Disease	Hypertension	Cardiovascular_Disease	Diabetic_complications	Macrovasculare_complications	Microvasculare_complications	Arthritis	Cancer	Lung_Disease	Other_disases
ID	Participant ID		1	615	383	15.9583	1	0	2	0	2	0	2	75	1	165	45.2	16.6024	4	1	0	90.04	9.96	66.29	0.749	21.3	47.1239	25.5	425	46.35	0.646	0	2	#NULL!	37	242.1	10.0875	0	1	1	2	2	2	2	2	2	1	1	2
CGM_CAP_ID	Participant ID CGM-CAP, written as 6xx for cohort participants or for CGM only		2	616	135	5.625	1	0	2	0	2	0	1	55	1	186	91.1	26.3325	1	0	6	77.4	20.59	57.91	0.78	36.89	40.494	42.01	712	90.55	0.644	0	2	#NULL!	34	113.75	4.73958	0	1	2	2	1	2	2	2	1	2	2	2
Length_at_hospital_hours	length at hospital in exact hours		3	620	98	4.08333	2	1	1	0	2	0	1	60	1	178	70.3	22.1879	8	2	10	94.65	5.35	80	0.856	30.04	42.7312	34.79	583	62.73	0.61	7.1	1	2018	44	95.1	3.9625	0	1	2	1	1	1	1	2	2	2	2	2
length_hospital_exact_days	length at hospital in exact days		4	1	118	4.91667	3	0	2	1	1	0	2	79	1	170	52	17.9931	9	2	0	78.85	21.15	58.42	0.87	19.98	38.4231	23.59	400	51.9	0.752	0	2	#NULL!	41	55.5	2.3125	0	1	1	1	1	2	2	2	1	2	1	1
Group	Group		5	625	121	5.04167	1	0	2	0	2	0	2	63	1	168	48	17.0068	6	1	9	83.98	16.02	66.08	1.082	15.65	32.6042	17.98	305	44.09	1.024	3.9	2	#NULL!	39	116.1	4.8375	0	1	1	1	1	2	2	2	2	1	2	2
DM_status	0=no, 1=yes		6	2	78	3.25	1	0	2	0	2	0	1	84	1	187	83.4	23.8497	6	2	8	78.39	21.61	60.35	0.916	28.97	34.7362	34.62	584	80.1	0.768	2.8	2	#NULL!	38	49.1	2.04583	0	1	1	1	1	2	2	2	2	2	2	2
DM_status_recoded	2=no, 1=yes		7	626	108	4.5	3	0	2	1	1	0	1	61	1	184	107.3	31.6931	8	1	2	95.23	4.77	80	1.25	39.3	36.6263	43.49	737	84.86	0.834	22.4	2	#NULL!	39	63.9	2.6625	24.5	1	1	2	2	2	2	2	2	1	2	1
CS_status	0=no, 1=yes		8	627	142	5.91667	4	1	1	1	1	1	2	63	1	167	43.4	15.5617	6	0	5	89.26	10.74	68.61	0.82	18.99	43.7558	21.88	371	42.2	0.716	1.2	1	2020	51	112.5	4.6875	0	1	1	2	1	2	2	2	2	2	2	1
CS_status_recoded	2=no, 1=yes		9	629	115	4.79167	1	0	2	0	2	0	2	68	1	175	62.4	20.3755	3	1	5	71.71	28.29	50.89	0.791	22.97	36.8109	26.68	452	63.45	0.698	-0.5	2	#NULL!	31	114.1	4.75417	0	1	2	1	2	2	2	2	1	2	2	1
T2DM_x_CS	interaction effect. Product of DM_status and GC_status		10	3	60	2.5	3	0	2	1	1	0	2	79	1	165	72.9	26.7769	5	2	4	#NULL!	#NULL!	#NULL!	#NULL!	#NULL!	#NULL!	#NULL!	#NULL!	#NULL!	#NULL!	#NULL!	2	#NULL!	48	26.2	1.09167	0	1	1	2	1	2	2	2	1	2	2	1
Gender	Gender		11	4	193	8.04167	3	0	2	1	1	0	2	72	1	168	85	30.1162	5	1	5	65.94	34.06	50.7	1.073	24.14	28.4	28.37	477	80.96	0.798	3.5	2	#NULL!	36	40.6	1.69167	0	1	1	1	1	2	2	2	1	2	2	1
Age	Age at inclusion		12	5	124	5.16667	3	0	2	1	1	0	2	68	1	190	66.8	18.5042	5	1	5	83.68	16.32	59.38	0.725	28.51	42.6796	32.6	553	68.6	0.735	-1.8	2	#NULL!	29	67.9	2.82917	0	1	1	1	1	2	2	2	2	2	2	2
Ethnic_Origin	Ethnic Origin/Race		13	631	236	9.83333	1	0	2	0	2	0	1	57	1	187	92.6	26.4806	2	0	2	81.33	18.67	60.72	0.78	39.14	42.2678	44.73	757	91.77	0.629	0.8	2	#NULL!	48	166.7	6.94583	0	1	2	2	1	2	2	2	2	2	2	2
Height	Height (cm)		14	634	123	5.125	3	0	2	1	1	0	2	77	1	163	56	21.0772	6	2	6	#NULL!	#NULL!	#NULL!	#NULL!	#NULL!	#NULL!	#NULL!	#NULL!	#NULL!	#NULL!	#NULL!	2	#NULL!	38	113.5	4.72917	1	1	1	1	1	2	2	2	1	2	2	1
Weight	Weight at admission (kg)		15	6	256	10.6667	1	0	2	0	2	0	1	89	1	174	74	24.4418	5	2	0	73.92	26.08	56.4	0.954	22.93	30.9865	27.46	465	70.77	0.874	3.2	2	#NULL!	33	165.5	6.89583	0	1	1	1	1	2	2	2	2	2	2	1
BMI	Body mass index (kg/m^2) at admission		16	7	108	4.5	4	1	1	1	1	1	2	62	1	163	107	40.2725	8	1	4	52.4	47.6	40.83	0.848	28.01	26.1776	32.23	546	104.64	0.666	2.4	1	2020	47	76.5	3.1875	0	1	1	2	2	2	2	2	2	2	2	1
Charlson_comorb_index	The charlson comorbidity index		17	639	117	4.875	2	1	1	0	2	0	1	77	1	180	70.8	21.8519	6	3	5	87.8	12.2	72.23	0.847	28.31	39.9859	33.29	564	65.47	0.707	5.3	1	2021	51	106.6	4.44167	0	1	2	2	2	2	2	2	2	1	2	1
CURB_65	curb_65 score		18	8	142	5.91667	2	1	1	0	2	0	1	84	1	173	68.5	22.8875	5	1	3	81.62	18.38	64.91	0.982	22.31	32.5693	26.49	449	62.98	0.902	5.5	1	2013	55	95.8	3.99167	0	1	2	1	1	1	1	2	2	2	2	2
EWS_score	EWS at admission		19	644	77	3.20833	3	0	2	1	1	0	1	85	1	173	60.8	20.3147	10	4	3	85.95	14.05	66.67	0.873	23.44	38.5526	27.93	473	58.27	0.781	2.5	2	#NULL!	37	54.5	2.27083	0	1	1	1	1	2	2	2	1	1	2	2
FFM_percentage	Fat Free Mass in percent		20	645	66	2.75	1	0	2	0	2	0	1	78	1	172	57.5	19.4362	5	2	0	84.64	15.36	64.33	0.815	23.02	40.0348	27.13	460	56.27	0.749	1.2	2	#NULL!	39	44.9	1.87083	0	1	2	2	2	2	2	2	2	2	2	1
Fat_percentage	Fat mass of the body in percent		21	9	158	6.58333	2	1	1	0	2	0	1	82	1	172	74.1	25.0473	12	2	2	79.19	20.81	60.85	0.829	28.56	38.5425	33.88	574	72.12	0.674	2	1	2020	42	136.9	5.70417	0	1	1	1	2	1	1	1	2	2	2	1
TBW_percentage	Total Body Water in percent		22	11	219	9.125	4	1	1	1	1	1	2	88	1	150	60.2	26.7556	11	1	5	67.39	32.61	54.28	1.116	15.56	25.8472	18.51	314	55.16	0.92	5	1	2000	46	96.8	4.03333	0	1	1	1	1	1	1	1	2	2	2	1
ECW_ICW_ratio	Extracellular water divided by intracellular water		23	12	236	9.83333	4	1	1	1	1	1	2	72	3	157	78	31.6443	7	2	6	59.5	40.5	46.23	0.873	22.97	29.4487	26.91	455	76.31	0.619	1.2	1	2009	74	53.9	2.24583	0	1	1	1	2	1	2	1	2	2	2	1
Muskelmasse	Muscle mass (kg)		24	652	274	11.4167	4	1	1	1	1	1	2	76	1	162	57.2	21.7955	9	2	8	77.53	22.47	58.91	0.883	22.01	38.479	25.93	439	56.28	0.647	0.4	1	2010	83	99.5	4.14583	0	1	1	2	2	1	1	2	2	2	2	1
Muskelmasse_percentage	muskelmasse i procent af den samlede vægt		25	13	68	2.83333	2	1	1	0	2	0	2	70	1	171	117	40.0123	5	1	1	#NULL!	#NULL!	#NULL!	#NULL!	#NULL!	#NULL!	#NULL!	#NULL!	#NULL!	#NULL!	#NULL!	1	2009	41	46.5	1.9375	0	1	2	1	2	2	2	2	2	2	2	2
BCM	Body Cell Mass (max)		26	14	49	2.04167	2	1	1	0	2	0	1	62	1	183	70	20.9024	5	2	3	81.97	18.3	58.98	0.7	30.53	43.6143	35.14	596	71.27	0.669	-1.3	1	2019	58	44.5	1.85417	0	1	2	1	2	2	2	2	1	2	2	1
Glykogen	Glykogen (g)		27	17	46	1.91667	4	1	1	1	1	1	1	74	1	176	89.5	28.8933	8	1	5	76.25	23.75	60.3	1.312	23.03	25.7318	27.38	456	79.52	1.103	9.5	1	2008	47	29.5	1.22917	0	1	1	1	1	1	1	1	2	2	2	2
Tørvægt	dryweight(kg)		28	15	127	5.29167	3	0	2	1	1	0	1	77	1	177	72.2	23.0457	5	0	5	84.02	15.98	63.33	0.789	30.49	42.2299	35.94	608	71.38	0.627	0.3	2	#NULL!	42	92.3	3.84583	0	1	1	2	2	2	2	2	1	2	2	1
Fejlernærings_indeks	Index of malnutrition		29	18	274	11.4167	2	1	1	0	2	0	2	91	1	163	79	29.7339	10	1	3	64.77	35.23	51.53	1.059	21.41	27.1013	25.98	436	74.16	0.722	4.3	1	2012	49	130.1	5.42083	0	1	2	1	1	1	1	1	1	2	2	1
Overskydende_væske	excess fluid (L)		30	19	139	5.79167	1	0	2	0	2	0	2	80	1	155	69.8	29.0531	6	0	5	55.2	44.8	39.97	0.781	19.8	28.3668	23.38	396	70.2	0.63	-0.4	2	#NULL!	37	82.2	3.425	0	1	2	1	2	2	2	2	1	2	2	1
Diabetes_yes_no	Diabetes		31	666	111	4.625	1	0	2	0	2	0	2	63	1	161	52.8	20.3696	4	0	4	90.9	9.1	68.18	0.842	24.6	46.5909	28.4	481	52.1	0.63	0.7	2	#NULL!	31	92.1	3.8375	0	1	2	2	2	2	2	2	2	1	2	1
Diabetes_diagnosis_debut	Year of diabetes diagnosis debut		32	672	52	2.16667	3	0	2	1	1	0	1	68	1	180	94.2	29.0741	4	1	6	67	33	48.3	0.781	32.2	34.1826	37.34	633	94.9	0.68	-0.8	2	#NULL!	43	27	1.125	0	1	1	1	2	2	2	2	2	2	2	2
HbA1C	HbA1C (mmol)		33	20	202	8.41667	2	1	1	0	2	0	2	68	4	178	84	26.5118	5	1	0	78.2	21.8	61.4	0.926	32.2	38.3333	37.52	633	80.5	0.61	3.5	1	2000	70	166.9	6.95417	0	1	2	1	2	2	2	2	2	2	2	1
Inclusion_time_hours	inclusion time with CGM on (hours)		34	675	112	4.66667	2	1	1	0	2	0	2	75	1	170	95.8	33.1488	6	2	3	59.8	40.2	47.39	1.149	22	22.9645	26.16	438	88.9	0.86	6.9	1	2007	46	96.6	4.025	0	1	2	1	2	1	1	2	1	2	2	2
Inclusion_time_days	inclusion time with CGM on (days)		35	21	167	6.95833	4	1	1	1	1	1	1	62	1	188	97.6	27.6143	9	1	4	91.57	8.43	72.81	0.86	40.76	41.7623	47.17	794	86.89	0.618	6.1	1	2015	50	142.9	5.95417	0	1	1	1	1	1	1	2	1	2	2	1
Defect_sensor_time	Defect sensor time (hours)		36	22	125	5.20833	2	1	1	0	2	0	2	87	1	170	83.4	28.8581	6	2	5	54	46	38.92	0.926	20.94	25.1	25.05	425	83.85	0.816	-0.4	1	2012	#NULL!	102.7	4.27917	0	1	2	1	1	2	2	2	2	2	2	1
To_analyze	Included in analysis		37	23	227	9.45833	4	1	1	1	1	1	1	81	1	173	70.8	23.656	10	1	8	91.47	8.53	77.74	0.963	26.32	37.18	31.6	527	61.27	0.643	9.5	1	2012	45	74.3	3.09583	0	1	1	1	1	1	1	2	2	2	2	1
Cronic_Obstructive_Lung_Disease	Cronic Obstructive Lung Disease (yes/no)		38	24	200	8.33333	4	1	1	1	1	1	1	85	3	170	78.6	27.1972	11	1	2	82.33	17.67	65.4	0.956	27.85	35.43	33.16	562	73.04	0.799	5.1	1	2014	46	88.5	3.6875	0	1	1	1	1	1	1	2	1	1	2	2
Hypertension	Hypertension (yes/no)		39	685	49	2	3	0	2	1	1	0	1	78	1	171	75.2	25.7173	5	1	4	78.34	21.66	62.1	1.012	23.38	31.09	27.82	466	69.08	0.853	6.1	2	#NULL!	34	46.9	1.95417	0	1	1	1	2	2	2	2	1	2	2	1
Cardiovascular_Disease	Cardiovascular Disease (yes/no)		40	25	224	9.33	4	1	1	1	1	1	1	79	1	168	101	35.7	9	1	8	68	32	52.1	1.113	27.6	27.3	32.8	550	95.2	0.89	5.8	1	2015	50	133	5.54	0	1	1	1	2	1	1	2	2	1	1	1
Diabetic_complications	Diabetic complications macro and/or micro (yes/no)
Macrovasculare_complications	Cardiovasculare macro disease
Microvasculare_complications	Cardiovasculare micro disease
Arthritis	Arthritis (yes/no)
Cancer	Cancer (yes/no)
Lung_Disease	Lung Disease (yes/no)
Other_disases	Other diseases
In_hospital_death	In Hospital Death (yes/no)
Respiratory_support	Need for Respiratory Support (yes/no)
Intensive_care	Need for Intensive Care (yes/no)
TIR	Time in range (%)
TAR	Time above range (%)
TBR	Time below range (%)
Mean_glucose	Mean Glucose
Median_glucose	Median Glucose (mmol/L)
Max_glucose	Highest glucose value (mmol/L)
Min_glucose	Lowest glucose value (mmol/L)
SD_glucose	Standard deviation glucose (mmol/L)
Coefficient_of_variation	Coefficient of variation (%)
Hypoglycaemic_events	Glucose values <3,9 mmol/L for at least 15 minutes
TIR_day	Time in range (%) during daytime
TAR_day	Time above range (%) during daytime
TBR_day	Time below range (%) during daytime
Mean_glucose_day	Mean Glucose during daytime
Median_glucose_day	Median Glucose (mmol/L) during daytime
max_glucose_day	Highest glucose value (mmol/L) during daytime
min_glucose_day	Lowest glucose value (mmol/L) during daytime
SD_glucose_day	Standard deviation glucose (mmol/L) during daytime
CV_glucose_day	Coefficient of variation (%) during daytime
hypo_day	hypoglycemic events day during daytime
TIR_night	Time in range (%) during nighttime
TAR_night	Time above range (%) during nighttime
TBR_night	Time below range (%) during nighttime
Mean_glucose_night	Mean Glucose during nighttime
Median_glucose_night	Median Glucose (mmol/L) during nighttime
max_glucose_night	Highest glucose value (mmol/L) during nighttime
min_glucose_night	Lowest glucose value (mmol/L) during nighttime
SD_glucose_night	Standard deviation glucose (mmol/L) during nighttime
CV_glucose_night	Coefficient of variation (%) during nighttime
hypo_night	hypoglycemic events day during nighttime
Mean_glucose_from_HbA1c	HbA1c-derived mean plasma glucose at inclusion/admission
Glycemic_Gap	Difference between HbA1c-derived mean plasma glucose at inclusion/admission and CGM-derived mean plasma glucose during admission
Acetaminophen_therapy_given_during_admission	Acetaminophen (yes/no)
Corticosteroids_therapy_given_before_admission	Corticosteroids (yes/no) at admission
Corticosteroids_therapy_given_during_admission	Corticosteroids (yes/no) during admission
antidiabetic_medications	Antidiabetic medications at admission
Glucose_lowering_treatment_eg_different_insulin_types	Glucose lowering treatment at admission (insulin yes/no)
Non_insulin_oral_therapy	Oral therapy non-insulin type at admission (yes/no)
Diet_regulated_DM	if only treatment of dm is the diet and exerise/weightloss
Insulin_type	Insulin type at admission (Long/short/Intermediar acting)
DM_medicine	Type of Diabetes medicine at admission
Breakfast_day_1	percent of breakfast eaten day 1
Lunch_day_1	percent of luch eaten day 1
Dinner_day_1	percent of dinner eaten day 1
Breakfast_day_2	percent of breakfast eaten day 2
Lunch_day_2	percent of luch eaten day 2
Dinner_day_2	percent of dinner eaten day 2
Breakfast_day_3	percent of breakfast eaten day 3
Lunch_day_3	percent of luch eaten day 3
Dinner_day_3	percent of dinner eaten day 3
Breakfast_day_4	percent of breakfast eaten day 4
Lunch_day_4	percent of luch eaten day 4
Dinner_day_4	percent of dinner eaten day 4
Breakfast_day_5	percent of breakfast eaten day 5
Lunch_day_5	percent of luch eaten day 5
Dinner_day_5	percent of dinner eaten day 5
Breakfast_day_6	percent of breakfast eaten day 6
Lunch_day_6	percent of luch eaten day 6
Dinner_day_6	percent of dinner eaten day 6
Breakfast_day_7	percent of breakfast eaten day 7
Lunch_day_7	percent of luch eaten day 7
Dinner_day_7	percent of dinner eaten day 7
Breakfast_day_8	percent of breakfast eaten day 8
Lunch_day_8	percent of luch eaten day 8
Dinner_day_8	percent of dinner eaten day 8
Breakfast_day_9	percent of breakfast eaten day 9
Lunch_day_9	percent of luch eaten day 9
Dinner_day_9	percent of dinner eaten day 9
Breakfast_day_10	percent of breakfast eaten day 10
Lunch_day_10	percent of luch eaten day 10
Dinner_day_10	percent of dinner eaten day 10
Breakfast_day_11	percent of breakfast eaten day 11
Lunch_day_11	percent of luch eaten day 11
Dinner_day_11	percent of dinner eaten day 11
Breakfast_day_12	percent of breakfast eaten day 12
Lunch_day_12	percent of luch eaten day 12
Dinner_day_12	percent of dinner eaten day 12
Breakfast_day_13	percent of breakfast eaten day 13
Lunch_day_13	percent of luch eaten day 13
Dinner_day_13	percent of dinner eaten day 13
Breakfast_day_14	percent of breakfast eaten day 14
Lunch_day_14	percent of luch eaten day 14
Dinner_day_14	percent of dinner eaten day 14
antalobsmad	Number of registered meals during inclusion
Mad_sum	sum of the consumed amount of food
GennemsnitMad	Mad_sum divided by antalobsmad
insulin_given_in_hospial	insulin in hospital yes or no
Number_Sliding_scale_insulin	Number of times sliding scale insulin has been administrated
Ins_short_day1	Units given of short acting insulin day 1
Ins_long_day1	Units given of long acting insulin day 1
Ins_inter_day1	Units given of intermediate acting insulin day 1
Ins_short_day2	Units given of short acting insulin day 2
Ins_long_day2	Units given of long acting insulin day 2
Ins_inter_day2	Units given of intermediate acting insulin day 2
Ins_short_day3	Units given of short acting insulin day 3
Ins_long_day3	Units given of long acting insulin day 3
Ins_inter_day3	Units given of intermediate acting insulin day 3
Ins_short_day4	Units given of short acting insulin day 4
Ins_long_day4	Units given of long acting insulin day 4
Ins_inter_day4	Units given of intermediate acting insulin day 4
Ins_short_day5	Units given of short acting insulin day 5
Ins_long_day5	Units given of long acting insulin day 5
Ins_inter_day5	Units given of intermediate acting insulin day 5
Ins_short_day6	Units given of short acting insulin day 6
Ins_long_day6	Units given of long acting insulin day 6
Ins_inter_day6	Units given of intermediate acting insulin day 6
Ins_short_day7	Units given of short acting insulin day 7
Ins_long_day7	Units given of long acting insulin day 7
Ins_inter_day7	Units given of intermediate acting insulin day 7
Ins_short_day8	Units given of short acting insulin day 8
Ins_long_day8	Units given of long acting insulin day 8
Ins_inter_day8	Units given of intermediate acting insulin day 8
Ins_short_day9	Units given of short acting insulin day 9
Ins_long_day9	Units given of long acting insulin day 9
Ins_inter_day9	Units given of intermediate acting insulin day 9
Ins_short_day10	Units given of short acting insulin day 10
Ins_long_day10	Units given of long acting insulin day 10
Ins_inter_day10	Units given of intermediate acting insulin day 10
Ins_short_day11	Units given of short acting insulin day 11
Ins_long_day11	Units given of long acting insulin day 11
Ins_inter_day11	Units given of intermediate acting insulin day 11
Ins_short_day12	Units given of short acting insulin day 12
Ins_long_day12	Units given of long acting insulin day 12
Ins_inter_day12	Units given of intermediate acting insulin day 12
Ins_short_day13	Units given of short acting insulin day 13
Ins_long_day13	Units given of long acting insulin day 13
Ins_inter_day13	Units given of intermediate acting insulin day 13
Ins_short_day14	Units given of short acting insulin day 14
Ins_long_day14	Units given of long acting insulin day 14
Ins_inter_day14	Units given of intermediate acting insulin day 14
sum_IE_insulin	sum of all units insulin given during inclusion
IE_insulin_pr_dag	sum_IE_insulin divided by inclusion_time_days
B_FPG_1	Fasting plasma glucose for breakfast day 1
PPG_breakfeas_day1	Post prandial glucose (PPG) for breakfast day 1
L_FPG_1	Fasting plasma glucose for lunch day 1
PPG_lunch_day1	Post prandial glucose (PPG) for lunch day 1
D_FPG_1	Fasting plasma glucose for dinner day 1
PPG_dinner_day1	Post prandial glucose (PPG) for dinner day 1
B_FPG_2	Fasting plasma glucose for breakfast day 2
PPG_breakfeas_day2	Post prandial glucose (PPG) for breakfast day 2
L_FPG_2	Fasting plasma glucose for lunch day 2
PPG_lunch_day2	Post prandial glucose (PPG) for lunch day 2
D_FPG_2	Fasting plasma glucose for dinner day 2
PPG_dinner_day2	Post prandial glucose (PPG) for dinner day 2
B_FPG_3	Fasting plasma glucose for breakfast day 3
PPG_breakfeas_day3	Post prandial glucose (PPG) for breakfast day 3
L_FPG_3	Fasting plasma glucose for lunch day 3
PPG_lunch_day3	Post prandial glucose (PPG) for lunch day 3
D_FPG_3	Fasting plasma glucose for dinner day 3
PPG_dinner_day3	Post prandial glucose (PPG) for dinner day 3
B_FPG_4	Fasting plasma glucose for breakfast day 4
PPG_breakfeas_day4	Post prandial glucose (PPG) for breakfast day 4
L_FPG_4	Fasting plasma glucose for lunch day 4
PPG_lunch_day4	Post prandial glucose (PPG) for lunch day 4
D_FPG_4	Fasting plasma glucose for dinner day 4
PPG_dinner_day4	Post prandial glucose (PPG) for dinner day 4
B_FPG_5	Fasting plasma glucose for breakfast day 5
PPG_breakfeas_day5	Post prandial glucose (PPG) for breakfast day 5
L_FPG_5	Fasting plasma glucose for lunch day 5
PPG_lunch_day5	Post prandial glucose (PPG) for lunch day 5
D_FPG_5	Fasting plasma glucose for dinner day 5
PPG_dinner_day5	Post prandial glucose (PPG) for dinner day 5
B_FPG_6	Fasting plasma glucose for breakfast day 6
PPG_breakfeas_day6	Post prandial glucose (PPG) for breakfast day 6
L_FPG_6	Fasting plasma glucose for lunch day 6
PPG_lunch_day6	Post prandial glucose (PPG) for lunch day 6
D_FPG_6	Fasting plasma glucose for dinner day 6
PPG_dinner_day6	Post prandial glucose (PPG) for dinner day 6
B_FPG_7	Fasting plasma glucose for breakfast day 7
PPG_breakfeas_day7	Post prandial glucose (PPG) for breakfast day 7
L_FPG_7	Fasting plasma glucose for lunch day 7
PPG_lunch_day7	Post prandial glucose (PPG) for lunch day 7
D_FPG_7	Fasting plasma glucose for dinner day 7
PPG_dinner_day7	Post prandial glucose (PPG) for dinner day 7
B_FPG_8	Fasting plasma glucose for breakfast day 8
PPG_breakfeas_day8	Post prandial glucose (PPG) for breakfast day 8
L_FPG_8	Fasting plasma glucose for lunch day 8
PPG_lunch_day8	Post prandial glucose (PPG) for lunch day 8
D_FPG_8	Fasting plasma glucose for dinner day 8
PPG_dinner_day8	Post prandial glucose (PPG) for dinner day 8
B_FPG_9	Fasting plasma glucose for breakfast day 9
PPG_breakfeas_day9	Post prandial glucose (PPG) for breakfast day 9
L_FPG_9	Fasting plasma glucose for lunch day 9
PPG_lunch_day9	Post prandial glucose (PPG) for lunch day 9
D_FPG_9	Fasting plasma glucose for dinner day 9
PPG_dinner_day9	Post prandial glucose (PPG) for dinner day 9
B_FPG_10	Fasting plasma glucose for breakfast day 10
PPG_breakfeas_day10	Post prandial glucose (PPG) for breakfast day 10
L_FPG_10	Fasting plasma glucose for lunch day 10
PPG_lunch_day10	Post prandial glucose (PPG) for lunch day 10
D_FPG_10	Fasting plasma glucose for dinner day 10
PPG_dinner_day10	Post prandial glucose (PPG) for dinner day 10
B_FPG_11	Fasting plasma glucose for breakfast day 11
PPG_breakfeas_day11	Post prandial glucose (PPG) for breakfast day 11
L_FPG_11	Fasting plasma glucose for lunch day 11
PPG_lunch_day11	Post prandial glucose (PPG) for lunch day 11
D_FPG_11	Fasting plasma glucose for dinner day 11
PPG_dinner_day11	Post prandial glucose (PPG) for dinner day 11
B_FPG_12	Fasting plasma glucose for breakfast day 12
PPG_breakfes_day12	Post prandial glucose (PPG) for breakfast day 12
L_FPG_12	Fasting plasma glucose for lunch day 12
PPG_lunch_day12	Post prandial glucose (PPG) for lunch day 12
D_FPG_12	Fasting plasma glucose for dinner day 12
PPG_dinner_day12	Post prandial glucose (PPG) for dinner day 12
B_FPG_13	Fasting plasma glucose for breakfast day 13
PPG_breakfes_day13	Post prandial glucose (PPG) for breakfast day 13
L_FPG_13	Fasting plasma glucose for lunch day 13
PPG_lunch_day13	Post prandial glucose (PPG) for lunch day 13
D_FPG_13	Fasting plasma glucose for dinner day 13
PPG_dinner_day13	Post prandial glucose (PPG) for dinner day 13
B_FPG_14	Fasting plasma glucose for breakfast day 14
PPG_breakfes_day14	Post prandial glucose (PPG) for breakfast day 14
L_FPG_14	Fasting plasma glucose for lunch day 14
PPG_lunch_day14	Post prandial glucose (PPG) for lunch day 14
D_FPG_14	Fasting plasma glucose for dinner day 14
PPG_dinner_day14	Post prandial glucose (PPG) for dinner day 14
B_diff_1	Difference between PPG og FPG for breakfast day 1
B_diff_2	Difference between PPG og FPG for breakfast day 2
B_diff_3	Difference between PPG og FPG for breakfast day 3
B_diff_4	Difference between PPG og FPG for breakfast day 4
B_diff_5	Difference between PPG og FPG for breakfast day 5
B_diff_6	Difference between PPG og FPG for breakfast day 6
B_diff_7	Difference between PPG og FPG for breakfast day 7
B_diff_8	Difference between PPG og FPG for breakfast day 8
B_diff_9	Difference between PPG og FPG for breakfast day 9
B_diff_10	Difference between PPG og FPG for breakfast day 10
B_diff_11	Difference between PPG og FPG for breakfast day 11
B_diff_12	Difference between PPG og FPG for breakfast day 12
B_diff_13	Difference between PPG og FPG for breakfast day 13
B_diff_14	Difference between PPG og FPG for breakfast day 14
L_diff_1	Difference between PPG og FPG for lunch day 1
L_diff_2	Difference between PPG og FPG for lunch day 2
L_diff_3	Difference between PPG og FPG for lunch day 3
L_diff_4	Difference between PPG og FPG for lunch day 4
L_diff_5	Difference between PPG og FPG for lunch day 5
L_diff_6	Difference between PPG og FPG for lunch day 6
L_diff_7	Difference between PPG og FPG for lunch day 7
L_diff_8	Difference between PPG og FPG for lunch day 8
L_diff_9	Difference between PPG og FPG for lunch day 9
L_diff_10	Difference between PPG og FPG for lunch day 10
L_diff_11	Difference between PPG og FPG for lunch day 11
L_diff_12	Difference between PPG og FPG for lunch day 12
L_diff_13	Difference between PPG og FPG for lunch day 13
L_diff_14	Difference between PPG og FPG for lunch day 14
D_diff_1	Difference between PPG og FPG for dinner day 1
D_diff_2	Difference between PPG og FPG for dinner day 2
D_diff_3	Difference between PPG og FPG for dinner day 3
D_diff_4	Difference between PPG og FPG for dinner day 4
D_diff_5	Difference between PPG og FPG for dinner day 5
D_diff_6	Difference between PPG og FPG for dinner day 6
D_diff_7	Difference between PPG og FPG for dinner day 7
D_diff_8	Difference between PPG og FPG for dinner day 8
D_diff_9	Difference between PPG og FPG for dinner day 9
D_diff_10	Difference between PPG og FPG for dinner day 10
D_diff_11	Difference between PPG og FPG for dinner day 11
D_diff_12	Difference between PPG og FPG for dinner day 12
D_diff_13	Difference between PPG og FPG for dinner day 13
D_diff_14	Difference between PPG og FPG for dinner day 14
[truncated: 261 more columns]
